# Supplementary material for: Serum Branched-Chain Amino Acids and Long-Term Complications of Liver Cirrhosis: Evidence from a Population-Based Prospective Study
Source: Nutrients. 2024 Jul 17;16(14):2295. doi: 10.3390/nu16142295 (PMC11279618; doi:10.3390/nu16142295)
Supplement: Supplementary file 1 [file nutrients-16-02295-s001.zip]

Archive with 1 entries (1 files):
- nutrients-3087424-supplementary.pdf
